# Supplementary material for: Accumulation of 4-Deoxy-7-hydroxytrichothecenes, but Not 4,7-Dihydroxytrichothecenes, in Axenic Culture of a Transgenic Nivalenol Chemotype Expressing the NX-Type FgTri1 Gene
Source: Int J Mol Sci. 2021 Oct 22;22(21):11428. doi: 10.3390/ijms222111428 (PMC8583793; doi:10.3390/ijms222111428)
Supplement: Supplementary file 1 [file ijms-22-11428-s001.zip]

Archive with 1 entries (1 files):
- ijms-1420491-supplementary.pdf
